# Supplementary material for: Hydrogen-Bonded Cyclic Dimers at Large Compression: The Case of 1H-pyrrolo[3,2-h]quinoline and 2-(2′-pyridyl)pyrrole
Source: Molecules. 2021 Jun 22;26(13):3802. doi: 10.3390/molecules26133802 (PMC8270273; doi:10.3390/molecules26133802)
Supplement: Supplementary file 1 [file molecules-26-03802-s001.zip]

Archive with 1 entries (1 files):
- molecules-1256533-supplementary.pdf
